# Supplementary material for: ﻿Another new karst-dwelling rock gecko in the Cnemaspissiamensis group (Reptilia, Gekkonidae) from Kanchanaburi Province, western Thailand
Source: Zookeys. 2025 Feb 6;1226:1–24. doi: 10.3897/zookeys.1226.138464 (PMC11826224; doi:10.3897/zookeys.1226.138464)
Supplement: XML Treatment for Cnemaspis enneaporus [file zookeys.1226.138464-treatment1.xml]

<!DOCTYPE tp:taxon-treatment
  PUBLIC "-//TaxonX//DTD Taxonomic Treatment Publishing DTD v0 20100105//EN" "tax-treatment-NSO.dtd">
<tp:taxon-treatment xmlns:tp="http://www.plazi.org/taxpub"><tp:treatment-meta><kwd-group><label>Taxon classification</label><kwd>
                <named-content content-type="kingdom">Animalia</named-content>
              </kwd><kwd>
                <named-content content-type="order">Squamata</named-content>
              </kwd><kwd>
                <named-content content-type="family">Gekkonidae</named-content>
              </kwd></kwd-group><mixed-citation publication-type="journal"><person-group><name><surname>Rujirawan</surname><given-names>Attapol</given-names></name><name><surname>Aksornneam</surname><given-names>Akrachai</given-names></name><name><surname>Yodthong</surname><given-names>Siriporn</given-names></name><name><surname>Pawangkhanant</surname><given-names>Parinya</given-names></name><name><surname>Stuart</surname><given-names>Bryan L.</given-names></name><name><surname>Aowphol</surname><given-names>Anchalee</given-names></name></person-group><article-title>﻿Another new karst-dwelling rock gecko in the <italic><tp:taxon-name><tp:taxon-name-part taxon-name-part-type="genus" reg="Cnemaspis">Cnemaspis</tp:taxon-name-part><tp:taxon-name-part taxon-name-part-type="species" reg="siamensis">siamensis</tp:taxon-name-part></tp:taxon-name></italic> group (<tp:taxon-name><tp:taxon-name-part taxon-name-part-type="class">Reptilia</tp:taxon-name-part></tp:taxon-name>, <tp:taxon-name><tp:taxon-name-part taxon-name-part-type="family">Gekkonidae</tp:taxon-name-part></tp:taxon-name>) from Kanchanaburi Province, western Thailand</article-title><source>Zookeys</source><day>06</day><month>02</month><year>2025</year><volume>1226</volume><fpage>1</fpage><lpage>24</lpage><pub-id pub-id-type="doi">10.3897/zookeys.1226.138464</pub-id></mixed-citation></tp:treatment-meta><tp:nomenclature><label>﻿</label><tp:taxon-name>
              <object-id xmlns:xlink="http://www.w3.org/1999/xlink" content-type="arpha" xlink:type="simple">9A67AE1B-A1A0-55B2-8B6B-EA350C541DA5</object-id>
              <tp:taxon-name-part taxon-name-part-type="genus" reg="Cnemaspis">Cnemaspis</tp:taxon-name-part>
              <tp:taxon-name-part taxon-name-part-type="species" reg="enneaporus">enneaporus</tp:taxon-name-part>
              <object-id xmlns:xlink="http://www.w3.org/1999/xlink" content-type="zoobank" xlink:type="simple">https://zoobank.org/7B95FC67-EC87-46F6-80D7-8062350F4917</object-id>
            </tp:taxon-name><tp:taxon-authority>Rujirawan, Aksornneam &amp; Aowphol</tp:taxon-authority><tp:taxon-status xmlns:xlink="http://www.w3.org/1999/xlink" xlink:type="simple">sp. nov.</tp:taxon-status><xref ref-type="fig" rid="F4">Figs 4</xref><xref ref-type="fig" rid="F5">, 5</xref><xref ref-type="fig" rid="F6">, 6</xref><xref ref-type="fig" rid="F7">, 7</xref></tp:nomenclature><tp:treatment-sec sec-type="type material" id="SECID0EURAG"><title>Type material.</title><p><bold><italic>Holotype</italic></bold> (Figs <xref ref-type="fig" rid="F4">4</xref>–<xref ref-type="fig" rid="F6">6</xref>). ZMKU R 01100, adult male from Thailand, Kanchanaburi Province, Sai Yok District, Wang Khrachae Subdistrict, (<named-content xmlns:xlink="http://www.w3.org/1999/xlink" content-type="dwc:verbatimCoordinates" xlink:type="simple"><named-content content-type="geo-json" specific-use="{&#34;type&#34;:&#34;Point&#34;,&#34;coordinates&#34;:[99.022220,14.202470]}" id="NCID0EKSAG" xlink:type="simple">14.20247°N, 99.02222°E</named-content></named-content>; 404 m elevation), collected on 18 November 2022 by Akrachai Aksornneam and Parinya Pawangkhanant. <bold><italic>Paratype</italic></bold> (Fig. <xref ref-type="fig" rid="F7">7</xref>). ZMKU R 01101, adult female, same collection data as the holotype.</p></tp:treatment-sec><tp:treatment-sec sec-type="diagnosis" id="SECID0EWSAG"><title>Diagnosis.</title><p><italic><tp:taxon-name><tp:taxon-name-part taxon-name-part-type="genus" reg="Cnemaspis">Cnemaspis</tp:taxon-name-part><tp:taxon-name-part taxon-name-part-type="species" reg="enneaporus">enneaporus</tp:taxon-name-part></tp:taxon-name></italic> sp. nov. can be distinguished from all other species in the <italic><tp:taxon-name><tp:taxon-name-part taxon-name-part-type="genus" reg="Cnemaspis">C.</tp:taxon-name-part><tp:taxon-name-part taxon-name-part-type="species" reg="siamensis">siamensis</tp:taxon-name-part></tp:taxon-name></italic> group by having the unique combination of the following characters: <abbrev xmlns:xlink="http://www.w3.org/1999/xlink" xlink:title="snout–vent length" id="ABBRID0ESTAG" xlink:type="simple">SVL</abbrev> 42.2 mm in adult males (<italic>n</italic> = 1), 43.7 mm in adult females (<italic>n</italic> = 1); eight supralabials; seven or eight infralabials; ventral scales smooth; nine continuous precloacal pores in single male specimen; 17 or 18 paravertebral tubercles linearly arranged; tubercles on lower flanks present; lateral caudal furrows present; no caudal tubercles in the lateral furrows; ventrolateral caudal tubercles present on original portion of tail; caudal tubercles not encircling tail; subcaudals smooth; no enlarged median subcaudal row; two postcloacal tubercles on each side of tail; no shield-like subtibial scales; subtibial scales smooth; no enlarged submetatarsal scales; 26–28 subdigital lamellae on the fourth toe; sexually dimorphic for dorsal and ventral colour pattern; prescapular marking absent; gular marking absent; and yellow colouration in life on all ventral surfaces of head, body and tail in adult male.</p></tp:treatment-sec><tp:treatment-sec sec-type="description" id="SECID0E1TAG"><title>Description of holotype.</title><p>Adult male; <abbrev xmlns:xlink="http://www.w3.org/1999/xlink" xlink:title="snout–vent length" id="ABBRID0EAUAG" xlink:type="simple">SVL</abbrev> 42.2 mm; head oblong in dorsal profile, moderate in size (<abbrev xmlns:xlink="http://www.w3.org/1999/xlink" xlink:title="head length" id="ABBRID0EEUAG" xlink:type="simple">HL</abbrev>/<abbrev xmlns:xlink="http://www.w3.org/1999/xlink" xlink:title="snout–vent length" id="ABBRID0EIUAG" xlink:type="simple">SVL</abbrev> 0.29), somewhat narrow (<abbrev xmlns:xlink="http://www.w3.org/1999/xlink" xlink:title="head width" id="ABBRID0EMUAG" xlink:type="simple">HW</abbrev>/<abbrev xmlns:xlink="http://www.w3.org/1999/xlink" xlink:title="snout–vent length" id="ABBRID0EQUAG" xlink:type="simple">SVL</abbrev> 0.18), flat (<abbrev xmlns:xlink="http://www.w3.org/1999/xlink" xlink:title="head depth" id="ABBRID0EUUAG" xlink:type="simple">HD</abbrev>/<abbrev xmlns:xlink="http://www.w3.org/1999/xlink" xlink:title="head length" id="ABBRID0EYUAG" xlink:type="simple">HL</abbrev> 0.38), distinct from neck; snout moderate (<abbrev xmlns:xlink="http://www.w3.org/1999/xlink" xlink:title="eye-snout distance" id="ABBRID0E3UAG" xlink:type="simple">ES</abbrev>/<abbrev xmlns:xlink="http://www.w3.org/1999/xlink" xlink:title="head length" id="ABBRID0EAVAG" xlink:type="simple">HL</abbrev> 0.43), snout slightly concave in lateral profile; postnasal region concave medially; scales of rostrum round, smooth, raised, larger than similarly-shaped scales on occiput; weak supraorbital ridges; weak frontorostral sulcus; canthus rostralis smoothly rounded; eye large (<abbrev xmlns:xlink="http://www.w3.org/1999/xlink" xlink:title="eye diameter" id="ABBRID0EEVAG" xlink:type="simple">ED</abbrev>/<abbrev xmlns:xlink="http://www.w3.org/1999/xlink" xlink:title="head length" id="ABBRID0EIVAG" xlink:type="simple">HL</abbrev> 0.21); extra-brillar fringe scales small in general, but larger anteriorly; pupil round; ear opening oval, taller than wide; rostral concave dorsally, dorsal 50% divided by longitudinal groove; rostral bordered posteriorly by supranasals, one large azygous internasal and nostrils; bordered laterally by first supralabials; 8R/8L (right/left) raised supralabials of similar size, but smallest posteriorly; 7R/8L infralabials, decreasing gradually in size posteriorly; nostrils small, elliptical, orientated dorsoposteriorly; bordered posteriorly by two flat postnasal scales; mental large, triangular, flat, extending to level of second infralabials, bordered posteriorly by two postmentals; mental slightly concave; gular scales smooth, flat, round or oval, juxtaposed; throat scales round, smooth, raised, juxtaposed to subimbricate.</p><p>Body slender, elongate (<abbrev xmlns:xlink="http://www.w3.org/1999/xlink" xlink:title="axilla-groin length" id="ABBRID0EOVAG" xlink:type="simple">AG</abbrev>/<abbrev xmlns:xlink="http://www.w3.org/1999/xlink" xlink:title="snout–vent length" id="ABBRID0ESVAG" xlink:type="simple">SVL</abbrev> 0.44); small, raised, weakly keeled, dorsal scales generally equal in size throughout body, intermixed with numerous, large, multi-keeled, linearly arranged tubercles; enlarged, multi-keeled, conical tubercles on flanks; tubercles extend from the occiput to base of the tail and continue on tail in whorls; body tubercles slightly smaller anteriorly; 18 paravertebral tubercles; pectoral and abdominal scales smooth, flat, imbricate; abdominal scales larger than pectoral and dorsal scales; nine contiguous, pore-bearing, precloacal scales; precloacal pores round to elongate.</p><p>Forelimbs moderately long, slender; dorsal scales raised, keeled, juxtaposed to subimbricate; ventral scales of brachia smooth, raised, juxtaposed to subimbricate; scales beneath forearm smooth, raised, subimbricate; digits long with an inflected joint; claws recurved; subdigital lamellae unnotched; subdigital lamellae wide throughout length of digits, bearing a larger scale at digital inflections; interdigital webbing absent; fingers increase in length from first to fifth, with fourth and fifth nearly equal in length; relative length of fingers I &lt; II &lt; III &lt; V ≤ IV; total subdigital lamellae on fingers I–V: 14–19–25–27–26 (right), 14–20–24–26–broken (left). Hind-limbs slightly longer and thicker than forelimbs; dorsal scales keeled, raised, juxtaposed; ventral scales of thigh and subtibial scales smooth, flat, imbricate; plantar scales smooth, slightly raised, subimbricate; enlarged submetatarsal scales beneath first toes absent; digits elongate with an inflected joint; claws recurved; subdigital lamellae unnotched; lamellae wide throughout length of digits; enlarged scales at digital inflections; interdigital webbing absent; toes increase in length from first to fourth and fifth nearly equal in length; relative length of toes I &lt; II &lt; III &lt; V ≤ IV; total subdigital lamellae on toes I–V: 13–18–23–28–25 (right), 13–18–26–28–26 (left).</p><p>Tail regenerated, long, slender, 42.1 mm in length (<abbrev xmlns:xlink="http://www.w3.org/1999/xlink" xlink:title="tail length" id="ABBRID0EZVAG" xlink:type="simple">TL</abbrev>/<abbrev xmlns:xlink="http://www.w3.org/1999/xlink" xlink:title="snout–vent length" id="ABBRID0E4VAG" xlink:type="simple">SVL</abbrev> 1.00), tapering, becoming slender toward the tip; dorsal scales of the original portion of tail slightly keeled, raised, juxtaposed, arranged in segmented whorls; mid-dorsal and lateral, caudal furrows present; subcaudals smooth, flat, imbricate; median row of enlarged subcaudal scales absent; paravertebral, dorsolateral and lateral rows of large, keeled, caudal tubercles extend length of original tail; ventrolateral rows of tubercles extend length of original tail; caudal tubercle rows do not encircle tail; tubercles absent from lateral caudal furrow; scale of the regenerated portion of tail smooth, flat, imbricate; enlarged postcloacal tubercles 2R/2L on lateral surface of hemipenial swellings at base of tail.</p></tp:treatment-sec><tp:treatment-sec sec-type="Colouration in life" id="SECID0EBWAG"><title>Colouration in life</title><p>(Figs <xref ref-type="fig" rid="F4">4</xref>, <xref ref-type="fig" rid="F5">5</xref>). Dorsal ground colour of head, nape, trunk and limbs grey; dorsal ground colour of original and regenerate tail yellow; rostrum and interorbit regions bearing diffuse, faint, yellowish and brownish marking; top of head bearing small, diffuse, faint, dark, yellowish and light markings; dark postorbital stripes faint extending to occiput; pair of dark, diffuse, blotches on nape; large, light, irregularly-shaped, vertebral blotches extend from nape to base of tail, continuing on to original portion of tail as light yellow caudal bands; small, light, irregularly-shaped blotches in shoulder regions and flanks; limbs mottled with small, diffuse, dark marking; digits grey bearing dark bands. All ventral surfaces of head, body, thigh and original and regenerate portion of tail yellow; ventral surfaces of forelimbs and tibial region light grey with yellow speckling.</p><fig id="F4" position="float" orientation="portrait"><object-id xmlns:xlink="http://www.w3.org/1999/xlink" content-type="doi" xlink:type="simple">10.3897/zookeys.1226.138464.figure4</object-id><object-id xmlns:xlink="http://www.w3.org/1999/xlink" content-type="arpha" xlink:type="simple">2F65365A-83E3-5916-B917-489B9A01242E</object-id><label>Figure 4.</label><caption><p>Adult male holotype of <italic><tp:taxon-name><tp:taxon-name-part taxon-name-part-type="genus" reg="Cnemaspis">Cnemaspis</tp:taxon-name-part><tp:taxon-name-part taxon-name-part-type="species" reg="enneaporus">enneaporus</tp:taxon-name-part></tp:taxon-name></italic> sp. nov. (ZMKU R 01100). <bold>A</bold> dorsolateral view in life <bold>B</bold> dorsal and ventral views immediately after euthanasia. Scale bar: 10 mm.</p></caption><graphic xmlns:xlink="http://www.w3.org/1999/xlink" xlink:href="zookeys-1226-001_article-138464__-g004.jpg" position="float" orientation="portrait" xlink:type="simple" id="oo_1242979.jpg"><uri content-type="original_file" xlink:type="simple">https://binary.pensoft.net/fig/1242979</uri></graphic></fig><fig id="F5" position="float" orientation="portrait"><object-id xmlns:xlink="http://www.w3.org/1999/xlink" content-type="doi" xlink:type="simple">10.3897/zookeys.1226.138464.figure5</object-id><object-id xmlns:xlink="http://www.w3.org/1999/xlink" content-type="arpha" xlink:type="simple">83FEA8D9-9905-5B6A-86DC-264042EAFCBC</object-id><label>Figure 5.</label><caption><p>Adult male holotype of <italic><tp:taxon-name><tp:taxon-name-part taxon-name-part-type="genus" reg="Cnemaspis">Cnemaspis</tp:taxon-name-part><tp:taxon-name-part taxon-name-part-type="species" reg="enneaporus">enneaporus</tp:taxon-name-part></tp:taxon-name></italic> sp. nov. (ZMKU R 01100) immediately after euthanasia. <bold>A</bold> dorsal (supranasal and internasal scales outlined in black) and ventral views of head (mental, postmental, and first infralabial scales outlined in black) <bold>B</bold> lateral view of head <bold>C</bold> palmar view of the right manus <bold>D</bold> plantar view of the right pes <bold>E</bold> precloacal region with precloacal pores (outlined in black).</p></caption><graphic xmlns:xlink="http://www.w3.org/1999/xlink" xlink:href="zookeys-1226-001_article-138464__-g005.jpg" position="float" orientation="portrait" xlink:type="simple" id="oo_1242980.jpg"><uri content-type="original_file" xlink:type="simple">https://binary.pensoft.net/fig/1242980</uri></graphic></fig></tp:treatment-sec><tp:treatment-sec sec-type="Colouration in preservative" id="SECID0ENYAG"><title>Colouration in preservative</title><p>(Fig. <xref ref-type="fig" rid="F6">6</xref>). Dorsal and lateral surfaces of head, body, limbs and tail darker grey than in life, with some fading of markings. Ventral surfaces of head, body, limbs and tail creamy-white, with minute dark speckling on gular region, limbs and tail regions; regenerate portion of tail darker than original tail.</p><fig id="F6" position="float" orientation="portrait"><object-id xmlns:xlink="http://www.w3.org/1999/xlink" content-type="doi" xlink:type="simple">10.3897/zookeys.1226.138464.figure6</object-id><object-id xmlns:xlink="http://www.w3.org/1999/xlink" content-type="arpha" xlink:type="simple">31901F59-D459-5685-BB88-26A13C29195A</object-id><label>Figure 6.</label><caption><p>Dorsal and ventral views of adult male holotype of <italic><tp:taxon-name><tp:taxon-name-part taxon-name-part-type="genus" reg="Cnemaspis">Cnemaspis</tp:taxon-name-part><tp:taxon-name-part taxon-name-part-type="species" reg="enneaporus">enneaporus</tp:taxon-name-part></tp:taxon-name></italic> sp. nov. (ZMKU R 01100) in preservative. Scale bar: 10 mm.</p></caption><graphic xmlns:xlink="http://www.w3.org/1999/xlink" xlink:href="zookeys-1226-001_article-138464__-g006.jpg" position="float" orientation="portrait" xlink:type="simple" id="oo_1242981.jpg"><uri content-type="original_file" xlink:type="simple">https://binary.pensoft.net/fig/1242981</uri></graphic></fig><fig id="F7" position="float" orientation="portrait"><object-id xmlns:xlink="http://www.w3.org/1999/xlink" content-type="doi" xlink:type="simple">10.3897/zookeys.1226.138464.figure7</object-id><object-id xmlns:xlink="http://www.w3.org/1999/xlink" content-type="arpha" xlink:type="simple">8D7111E4-73B5-5D94-AC3D-ECB3BAE04181</object-id><label>Figure 7.</label><caption><p>Adult female paratype of <italic><tp:taxon-name><tp:taxon-name-part taxon-name-part-type="genus" reg="Cnemaspis">Cnemaspis</tp:taxon-name-part><tp:taxon-name-part taxon-name-part-type="species" reg="enneaporus">enneaporus</tp:taxon-name-part></tp:taxon-name></italic> sp. nov. (ZMKU R 01101). <bold>A</bold> dorsolateral view in life <bold>B</bold> dorsal and ventral views immediately after euthanasia. Scale bar: 10 mm.</p></caption><graphic xmlns:xlink="http://www.w3.org/1999/xlink" xlink:href="zookeys-1226-001_article-138464__-g007.jpg" position="float" orientation="portrait" xlink:type="simple" id="oo_1242982.jpg"><uri content-type="original_file" xlink:type="simple">https://binary.pensoft.net/fig/1242982</uri></graphic></fig></tp:treatment-sec><tp:treatment-sec sec-type="variation" id="SECID0EL1AG"><title>Variation.</title><p>Variation in morphometric and meristic data between the holotype and paratype are presented in Table <xref ref-type="table" rid="T2">2</xref>. <italic><tp:taxon-name><tp:taxon-name-part taxon-name-part-type="genus" reg="Cnemaspis">Cnemaspis</tp:taxon-name-part><tp:taxon-name-part taxon-name-part-type="species" reg="enneaporus">enneaporus</tp:taxon-name-part></tp:taxon-name></italic> sp. nov. shows significant sexual dimorphism in colour pattern. Yellow colouration on ventral surface of female (ZMKU R 01101) absent. Tail of the paratype is broken (<abbrev xmlns:xlink="http://www.w3.org/1999/xlink" xlink:title="tail length" id="ABBRID0EA2AG" xlink:type="simple">TL</abbrev> = 6.3 mm) without yellow colouration of dorsal and ventral surface. The female paratype lack precloacal pores and has postcloacal tubercles that are relatively smaller than those in the male. Mental scale of the paratype bordered posteriorly by three postmental scales. The paratype has skin swelling on left side of axillary area.</p><table-wrap id="T2" position="float" orientation="portrait"><label>Table 2.</label><caption><p>Descriptive measurements (mm) and meristics (right/left) of the type series of <italic><tp:taxon-name><tp:taxon-name-part taxon-name-part-type="genus" reg="Cnemaspis">Cnemaspis</tp:taxon-name-part><tp:taxon-name-part taxon-name-part-type="species" reg="enneaporus">enneaporus</tp:taxon-name-part></tp:taxon-name></italic> sp. nov. Morphological abbreviations are defined in Materials and Methods.</p></caption><table id="TID0EIRAI" rules="all"><tbody><tr><th rowspan="1" colspan="1">Museum number</th><th rowspan="1" colspan="1">ZMKU R 01100</th><th rowspan="1" colspan="1">ZMKU R 01101</th></tr><tr><td rowspan="1" colspan="1">
                      <bold>Type</bold>
                    </td><td rowspan="1" colspan="1">
                      <bold>holotype</bold>
                    </td><td rowspan="1" colspan="1">
                      <bold>paratype</bold>
                    </td></tr><tr><td rowspan="1" colspan="1">
                      <bold>Sex</bold>
                    </td><td rowspan="1" colspan="1">
                      <bold>male</bold>
                    </td><td rowspan="1" colspan="1">
                      <bold>female</bold>
                    </td></tr><tr><td rowspan="1" colspan="1">
                      <abbrev xmlns:xlink="http://www.w3.org/1999/xlink" xlink:title="snout–vent length" id="ABBRID0ER4AG" xlink:type="simple">SVL</abbrev>
                    </td><td rowspan="1" colspan="1">42.2</td><td rowspan="1" colspan="1">43.7</td></tr><tr><td rowspan="1" colspan="1">
                      <abbrev xmlns:xlink="http://www.w3.org/1999/xlink" xlink:title="tail width" id="ABBRID0EA5AG" xlink:type="simple">TW</abbrev>
                    </td><td rowspan="1" colspan="1">3.2</td><td rowspan="1" colspan="1">3.7</td></tr><tr><td rowspan="1" colspan="1">
                      <abbrev xmlns:xlink="http://www.w3.org/1999/xlink" xlink:title="tail length" id="ABBRID0EP5AG" xlink:type="simple">TL</abbrev>
                    </td><td rowspan="1" colspan="1">42.1</td><td rowspan="1" colspan="1">6.3</td></tr><tr><td rowspan="1" colspan="1">Tail condition</td><td rowspan="1" colspan="1">regenerated</td><td rowspan="1" colspan="1">broken</td></tr><tr><td rowspan="1" colspan="1">
                      <abbrev xmlns:xlink="http://www.w3.org/1999/xlink" xlink:title="forearm length" id="ABBRID0EI6AG" xlink:type="simple">FL</abbrev>
                    </td><td rowspan="1" colspan="1">7.0</td><td rowspan="1" colspan="1">7.4</td></tr><tr><td rowspan="1" colspan="1">
                      <abbrev xmlns:xlink="http://www.w3.org/1999/xlink" xlink:title="tibia length" id="ABBRID0EX6AG" xlink:type="simple">TBL</abbrev>
                    </td><td rowspan="1" colspan="1">7.5</td><td rowspan="1" colspan="1">7.6</td></tr><tr><td rowspan="1" colspan="1">
                      <abbrev xmlns:xlink="http://www.w3.org/1999/xlink" xlink:title="head length" id="ABBRID0EGABG" xlink:type="simple">HL</abbrev>
                    </td><td rowspan="1" colspan="1">12.2</td><td rowspan="1" colspan="1">11.5</td></tr><tr><td rowspan="1" colspan="1">
                      <abbrev xmlns:xlink="http://www.w3.org/1999/xlink" xlink:title="head width" id="ABBRID0EVABG" xlink:type="simple">HW</abbrev>
                    </td><td rowspan="1" colspan="1">7.6</td><td rowspan="1" colspan="1">7.6</td></tr><tr><td rowspan="1" colspan="1">
                      <abbrev xmlns:xlink="http://www.w3.org/1999/xlink" xlink:title="head depth" id="ABBRID0EEBBG" xlink:type="simple">HD</abbrev>
                    </td><td rowspan="1" colspan="1">4.6</td><td rowspan="1" colspan="1">4.7</td></tr><tr><td rowspan="1" colspan="1">
                      <abbrev xmlns:xlink="http://www.w3.org/1999/xlink" xlink:title="axilla-groin length" id="ABBRID0ETBBG" xlink:type="simple">AG</abbrev>
                    </td><td rowspan="1" colspan="1">18.7</td><td rowspan="1" colspan="1">20.0</td></tr><tr><td rowspan="1" colspan="1">
                      <abbrev xmlns:xlink="http://www.w3.org/1999/xlink" xlink:title="eye diameter" id="ABBRID0ECCBG" xlink:type="simple">ED</abbrev>
                    </td><td rowspan="1" colspan="1">2.6</td><td rowspan="1" colspan="1">2.3</td></tr><tr><td rowspan="1" colspan="1">
                      <abbrev xmlns:xlink="http://www.w3.org/1999/xlink" xlink:title="eye-ear distance" id="ABBRID0ERCBG" xlink:type="simple">EE</abbrev>
                    </td><td rowspan="1" colspan="1">3.0</td><td rowspan="1" colspan="1">3.0</td></tr><tr><td rowspan="1" colspan="1">
                      <abbrev xmlns:xlink="http://www.w3.org/1999/xlink" xlink:title="ear length" id="ABBRID0EADBG" xlink:type="simple">EL</abbrev>
                    </td><td rowspan="1" colspan="1">1.3</td><td rowspan="1" colspan="1">1.3</td></tr><tr><td rowspan="1" colspan="1">
                      <abbrev xmlns:xlink="http://www.w3.org/1999/xlink" xlink:title="eye-nostril distance" id="ABBRID0EPDBG" xlink:type="simple">EN</abbrev>
                    </td><td rowspan="1" colspan="1">4.3</td><td rowspan="1" colspan="1">4.3</td></tr><tr><td rowspan="1" colspan="1">
                      <abbrev xmlns:xlink="http://www.w3.org/1999/xlink" xlink:title="eye-snout distance" id="ABBRID0E5DBG" xlink:type="simple">ES</abbrev>
                    </td><td rowspan="1" colspan="1">5.2</td><td rowspan="1" colspan="1">5.2</td></tr><tr><td rowspan="1" colspan="1">
                      <abbrev xmlns:xlink="http://www.w3.org/1999/xlink" xlink:title="inner orbital distance" id="ABBRID0ENEBG" xlink:type="simple">IO</abbrev>
                    </td><td rowspan="1" colspan="1">2.8</td><td rowspan="1" colspan="1">2.8</td></tr><tr><td rowspan="1" colspan="1">
                      <abbrev xmlns:xlink="http://www.w3.org/1999/xlink" xlink:title="internarial distance" id="ABBRID0E3EBG" xlink:type="simple">IN</abbrev>
                    </td><td rowspan="1" colspan="1">1.3</td><td rowspan="1" colspan="1">1.2</td></tr><tr><td rowspan="1" colspan="1"><abbrev xmlns:xlink="http://www.w3.org/1999/xlink" xlink:title="head length" id="ABBRID0ELFBG" xlink:type="simple">HL</abbrev>/<abbrev xmlns:xlink="http://www.w3.org/1999/xlink" xlink:title="snout–vent length" id="ABBRID0EPFBG" xlink:type="simple">SVL</abbrev></td><td rowspan="1" colspan="1">0.29</td><td rowspan="1" colspan="1">0.26</td></tr><tr><td rowspan="1" colspan="1"><abbrev xmlns:xlink="http://www.w3.org/1999/xlink" xlink:title="head width" id="ABBRID0E4FBG" xlink:type="simple">HW</abbrev>/<abbrev xmlns:xlink="http://www.w3.org/1999/xlink" xlink:title="snout–vent length" id="ABBRID0EBGBG" xlink:type="simple">SVL</abbrev></td><td rowspan="1" colspan="1">0.18</td><td rowspan="1" colspan="1">0.17</td></tr><tr><td rowspan="1" colspan="1"><abbrev xmlns:xlink="http://www.w3.org/1999/xlink" xlink:title="head depth" id="ABBRID0EPGBG" xlink:type="simple">HD</abbrev>/<abbrev xmlns:xlink="http://www.w3.org/1999/xlink" xlink:title="head length" id="ABBRID0ETGBG" xlink:type="simple">HL</abbrev></td><td rowspan="1" colspan="1">0.38</td><td rowspan="1" colspan="1">0.41</td></tr><tr><td rowspan="1" colspan="1"><abbrev xmlns:xlink="http://www.w3.org/1999/xlink" xlink:title="eye-snout distance" id="ABBRID0EBHBG" xlink:type="simple">ES</abbrev>/<abbrev xmlns:xlink="http://www.w3.org/1999/xlink" xlink:title="head length" id="ABBRID0EFHBG" xlink:type="simple">HL</abbrev></td><td rowspan="1" colspan="1">0.43</td><td rowspan="1" colspan="1">0.45</td></tr><tr><td rowspan="1" colspan="1"><abbrev xmlns:xlink="http://www.w3.org/1999/xlink" xlink:title="eye diameter" id="ABBRID0ETHBG" xlink:type="simple">ED</abbrev>/<abbrev xmlns:xlink="http://www.w3.org/1999/xlink" xlink:title="head length" id="ABBRID0EXHBG" xlink:type="simple">HL</abbrev></td><td rowspan="1" colspan="1">0.21</td><td rowspan="1" colspan="1">0.20</td></tr><tr><td rowspan="1" colspan="1"><abbrev xmlns:xlink="http://www.w3.org/1999/xlink" xlink:title="axilla-groin length" id="ABBRID0EFIBG" xlink:type="simple">AG</abbrev>/<abbrev xmlns:xlink="http://www.w3.org/1999/xlink" xlink:title="snout–vent length" id="ABBRID0EJIBG" xlink:type="simple">SVL</abbrev></td><td rowspan="1" colspan="1">0.44</td><td rowspan="1" colspan="1">0.46</td></tr><tr><td rowspan="1" colspan="1"><abbrev xmlns:xlink="http://www.w3.org/1999/xlink" xlink:title="tail length" id="ABBRID0EXIBG" xlink:type="simple">TL</abbrev>/<abbrev xmlns:xlink="http://www.w3.org/1999/xlink" xlink:title="snout–vent length" id="ABBRID0E2IBG" xlink:type="simple">SVL</abbrev></td><td rowspan="1" colspan="1">1.00</td><td rowspan="1" colspan="1">0.14</td></tr><tr><td rowspan="1" colspan="3">
                      <bold>Scalation</bold>
                    </td></tr><tr><td rowspan="1" colspan="1">
                      <abbrev xmlns:xlink="http://www.w3.org/1999/xlink" xlink:title="supralabial scales" id="ABBRID0EQJBG" xlink:type="simple">SL</abbrev>
                    </td><td rowspan="1" colspan="1">8R / 8L</td><td rowspan="1" colspan="1">8R / 8L</td></tr><tr><td rowspan="1" colspan="1">
                      <abbrev xmlns:xlink="http://www.w3.org/1999/xlink" xlink:title="infralabial scales" id="ABBRID0E6JBG" xlink:type="simple">IL</abbrev>
                    </td><td rowspan="1" colspan="1">7R / 8L</td><td rowspan="1" colspan="1">7R / 8L</td></tr><tr><td rowspan="1" colspan="1">
                      <abbrev xmlns:xlink="http://www.w3.org/1999/xlink" xlink:title="the number of paravertebral tubercles between limb insertions" id="ABBRID0EOKBG" xlink:type="simple">PVT</abbrev>
                    </td><td rowspan="1" colspan="1">18</td><td rowspan="1" colspan="1">17</td></tr><tr><td rowspan="1" colspan="1">
                      <abbrev xmlns:xlink="http://www.w3.org/1999/xlink" xlink:title="the number of subdigital lamellae beneath the fourth toe" id="ABBRID0E4KBG" xlink:type="simple">4TL</abbrev>
                    </td><td rowspan="1" colspan="1">28R /28L</td><td rowspan="1" colspan="1">27R / 26L</td></tr><tr><td rowspan="1" colspan="1">
                      <abbrev xmlns:xlink="http://www.w3.org/1999/xlink" xlink:title="the total number of pore-bearing precloacal scales" id="ABBRID0EMLBG" xlink:type="simple">PP</abbrev>
                    </td><td rowspan="1" colspan="1">9 continuous</td><td rowspan="1" colspan="1">absent</td></tr><tr><td rowspan="1" colspan="1">
                      <abbrev xmlns:xlink="http://www.w3.org/1999/xlink" xlink:title="and the number of postcloacal tubercles" id="ABBRID0E2LBG" xlink:type="simple">PCT</abbrev>
                    </td><td rowspan="1" colspan="1">2R / 2L</td><td rowspan="1" colspan="1">2R / 2L</td></tr></tbody></table></table-wrap></tp:treatment-sec><tp:treatment-sec sec-type="distribution" id="SECID0EFMBG"><title>Distribution and natural history.</title><p>The new species is known only from the type locality (Wang Khrachae Subdistrict, Sai Yok District, Kanchanaburi Province, Thailand) at ~ 400 m elevation in a karst formation that is part of the Tenasserim Mountain Range in western Thailand (Figs <xref ref-type="fig" rid="F1">1</xref>, <xref ref-type="fig" rid="F8">8</xref>). The holotype and paratype were found on karst boulders (~ 1.2–1.5 m height from ground) at night (00.00–00.30 h). One adult female (not collected; Fig. <xref ref-type="fig" rid="F8">8C</xref>) of <italic><tp:taxon-name><tp:taxon-name-part taxon-name-part-type="genus" reg="Cnemaspis">C.</tp:taxon-name-part><tp:taxon-name-part taxon-name-part-type="species" reg="enneaporus">enneaporus</tp:taxon-name-part></tp:taxon-name></italic> sp. nov. was found at the type locality on 31 August 2015 and was observed on a vine on a nearby karst wall (~ 1.5 m height from ground) at night (23.00 h). Other species of reptiles observed in the type locality were <italic><tp:taxon-name><tp:taxon-name-part taxon-name-part-type="genus" reg="Cyrtodactylus">Cyrtodactylus</tp:taxon-name-part><tp:taxon-name-part taxon-name-part-type="species" reg="saiyok">saiyok</tp:taxon-name-part></tp:taxon-name></italic> Panitvong, Sumontha, Tunprasert &amp; Pauwels, 2014, <italic><tp:taxon-name><tp:taxon-name-part taxon-name-part-type="genus" reg="Cyrtodactylus">Cyrtodactylus</tp:taxon-name-part><tp:taxon-name-part taxon-name-part-type="species" reg="tigroides">tigroides</tp:taxon-name-part></tp:taxon-name></italic> Bauer, Sumontha &amp; Pauwels, 2003, <italic><tp:taxon-name><tp:taxon-name-part taxon-name-part-type="genus" reg="Gehyra">Gehyra</tp:taxon-name-part><tp:taxon-name-part taxon-name-part-type="species" reg="mutilata">mutilata</tp:taxon-name-part></tp:taxon-name></italic> (Wiegmann, 1834), <italic><tp:taxon-name><tp:taxon-name-part taxon-name-part-type="genus" reg="Dixonius">Dixonius</tp:taxon-name-part><tp:taxon-name-part taxon-name-part-type="species" reg="hangseesom">hangseesom</tp:taxon-name-part></tp:taxon-name></italic> Bauer, Sumontha, Grossmann, Pauwels &amp; Vogel, 2004, and <italic><tp:taxon-name><tp:taxon-name-part taxon-name-part-type="genus" reg="Trimeresurus">Trimeresurus</tp:taxon-name-part><tp:taxon-name-part taxon-name-part-type="species" reg="kanburiensis">kanburiensis</tp:taxon-name-part></tp:taxon-name></italic> Smith, 1943.</p><fig id="F8" position="float" orientation="portrait"><object-id xmlns:xlink="http://www.w3.org/1999/xlink" content-type="doi" xlink:type="simple">10.3897/zookeys.1226.138464.figure8</object-id><object-id xmlns:xlink="http://www.w3.org/1999/xlink" content-type="arpha" xlink:type="simple">6052AA5D-4B60-5556-9548-1611E6349F53</object-id><label>Figure 8.</label><caption><p>Habitat of <italic><tp:taxon-name><tp:taxon-name-part taxon-name-part-type="genus" reg="Cnemaspis">Cnemaspis</tp:taxon-name-part><tp:taxon-name-part taxon-name-part-type="species" reg="enneaporus">enneaporus</tp:taxon-name-part></tp:taxon-name></italic> sp. nov. at the type locality, Wang Khrachae Subdistrict, Sai Yok District, Kanchanaburi Province, Thailand. <bold>A</bold> landscape view of karst formation <bold>B</bold> karst microhabitat structure <bold>C</bold> adult female of <italic><tp:taxon-name><tp:taxon-name-part taxon-name-part-type="genus" reg="Cnemaspis">Cnemaspis</tp:taxon-name-part><tp:taxon-name-part taxon-name-part-type="species" reg="enneaporus">enneaporus</tp:taxon-name-part></tp:taxon-name></italic> sp. nov. (not collected) photographed <italic>in situ</italic> at the type locality.</p></caption><graphic xmlns:xlink="http://www.w3.org/1999/xlink" xlink:href="zookeys-1226-001_article-138464__-g008.jpg" position="float" orientation="portrait" xlink:type="simple" id="oo_1242983.jpg"><uri content-type="original_file" xlink:type="simple">https://binary.pensoft.net/fig/1242983</uri></graphic></fig></tp:treatment-sec><tp:treatment-sec sec-type="etymology" id="SECID0EEQBG"><title>Etymology.</title><p>The species epithet <italic><tp:taxon-name><tp:taxon-name-part taxon-name-part-type="genus" reg="Cnemaspis"/><tp:taxon-name-part taxon-name-part-type="species" reg="enneaporus">enneaporus</tp:taxon-name-part></tp:taxon-name></italic> is derived from <italic>ennea</italic> (G.) for nine and <italic>porus</italic> (L.) for pore in reference to the male holotype of the new species having nine precloacal pores.</p></tp:treatment-sec><tp:treatment-sec sec-type="Suggested common name" id="SECID0EYQBG"><title>Suggested common name.</title><p>Sai Yok Rock Gecko (English), Jing Jok Niew Yao Sai Yok (Thai).</p></tp:treatment-sec><tp:treatment-sec sec-type="comparisons" id="SECID0E4QBG"><title>Comparisons.</title><p><italic><tp:taxon-name><tp:taxon-name-part taxon-name-part-type="genus" reg="Cnemaspis">Cnemaspis</tp:taxon-name-part><tp:taxon-name-part taxon-name-part-type="species" reg="enneaporus">enneaporus</tp:taxon-name-part></tp:taxon-name></italic> sp. nov. is distinguishable from all other members of the <italic><tp:taxon-name><tp:taxon-name-part taxon-name-part-type="genus" reg="Cnemaspis">C.</tp:taxon-name-part><tp:taxon-name-part taxon-name-part-type="species" reg="siamensis">siamensis</tp:taxon-name-part></tp:taxon-name></italic> group by a unique combination of morphological and colour pattern characteristics. <italic><tp:taxon-name><tp:taxon-name-part taxon-name-part-type="genus" reg="Cnemaspis">Cnemaspis</tp:taxon-name-part><tp:taxon-name-part taxon-name-part-type="species" reg="enneaporus">enneaporus</tp:taxon-name-part></tp:taxon-name></italic> sp. nov. differs from <italic><tp:taxon-name><tp:taxon-name-part taxon-name-part-type="genus" reg="Cnemaspis">C.</tp:taxon-name-part><tp:taxon-name-part taxon-name-part-type="species" reg="adangrawi">adangrawi</tp:taxon-name-part></tp:taxon-name></italic> Ampai, Rujirawan, Wood, Stuart &amp; Aowphol, 2019 by having eight supralabials (vs 10); seven or eight infralabials (vs nine); ventral scales smooth (vs keeled); nine precloacal pores in male (vs 6–8 pores); precloacal pores continuous (vs separated); 17 or 18 paravertebral tubercles (vs 23–25 tubercles); paravertebral tubercles linearly arranged (vs randomly); tubercles on lower flanks present (vs absent); caudal tubercles in lateral furrow absent (vs present); subcaudal scales smooth (vs keeled); two postcloacal tubercles on each side in male (vs single tubercle); subtibial scales smooth (vs keeled); sexual dimorphism of dorsal colour pattern present (vs absent); light or yellowish prescapular crescent absent (vs present); yellow colouration on original and regenerated tail in male present (vs absent); and yellow colouration on all ventral surfaces of head, body and tail in male (vs yellowish colouration only on gular region, abdominal region and caudal region).</p><p><italic><tp:taxon-name><tp:taxon-name-part taxon-name-part-type="genus" reg="Cnemaspis">Cnemaspis</tp:taxon-name-part><tp:taxon-name-part taxon-name-part-type="species" reg="enneaporus">enneaporus</tp:taxon-name-part></tp:taxon-name></italic> sp. nov. differs from <italic><tp:taxon-name><tp:taxon-name-part taxon-name-part-type="genus" reg="Cnemaspis">C.</tp:taxon-name-part><tp:taxon-name-part taxon-name-part-type="species" reg="auriventralis">auriventralis</tp:taxon-name-part></tp:taxon-name></italic> by having a larger maximum <abbrev xmlns:xlink="http://www.w3.org/1999/xlink" xlink:title="snout–vent length" id="ABBRID0EHTBG" xlink:type="simple">SVL</abbrev> of 43.7 mm (vs 38.6 mm); nine precloacal pores in male (vs 6 or 7 pores); and median row of subcaudal scales not enlarged (vs enlarged).</p><p><italic><tp:taxon-name><tp:taxon-name-part taxon-name-part-type="genus" reg="Cnemaspis">Cnemaspis</tp:taxon-name-part><tp:taxon-name-part taxon-name-part-type="species" reg="enneaporus">enneaporus</tp:taxon-name-part></tp:taxon-name></italic> sp. nov. differs from <italic><tp:taxon-name><tp:taxon-name-part taxon-name-part-type="genus" reg="Cnemaspis">C.</tp:taxon-name-part><tp:taxon-name-part taxon-name-part-type="species" reg="chanardi">chanardi</tp:taxon-name-part></tp:taxon-name></italic> Grismer, Sumontha, Cota, Grismer, Wood, Pauwels &amp; Kunya, 2010 by having a larger maximum <abbrev xmlns:xlink="http://www.w3.org/1999/xlink" xlink:title="snout–vent length" id="ABBRID0EDUBG" xlink:type="simple">SVL</abbrev> of 43.7 mm (vs 40.1 mm); ventral scales smooth (vs keeled); nine precloacal pores in male (vs 6–8 pores); precloacal pores continuous (vs separated); 17 or 18 paravertebral tubercles (vs 22–25 tubercles); paravertebral tubercles linearly arranged (vs randomly); median row of subcaudal scales not enlarged (vs enlarged); subcaudal scales smooth (vs keeled); two postcloacal tubercles on each side in male (vs single tubercle); subtibial scales smooth (vs keeled); sexual dimorphism of dorsal colour pattern present (vs absent); light or yellowish prescapular crescent absent (vs present); yellow colouration on original and regenerated tail in male present (vs absent); and yellow colouration on all ventral surfaces of head, body and tail in male (vs yellow colouration only on gular region, belly, underside of hindlimbs and subcaudal region).</p><p><italic><tp:taxon-name><tp:taxon-name-part taxon-name-part-type="genus" reg="Cnemaspis">Cnemaspis</tp:taxon-name-part><tp:taxon-name-part taxon-name-part-type="species" reg="enneaporus">enneaporus</tp:taxon-name-part></tp:taxon-name></italic> sp. nov. differs from <italic><tp:taxon-name><tp:taxon-name-part taxon-name-part-type="genus" reg="Cnemaspis">C.</tp:taxon-name-part><tp:taxon-name-part taxon-name-part-type="species" reg="huaseesom">huaseesom</tp:taxon-name-part></tp:taxon-name></italic> by having nine precloacal pores in male (vs 5–8 pores); caudal tubercles in lateral furrow absent (vs present); yellow colouration on dorsal surface of head and forelimbs in males absent (vs present); yellow colouration on regenerated tail in male present (vs absent); and yellow colouration on all ventral surfaces of head, body and tail in male (vs yellow colouration only on gular region, throat, pectoral region, underside of forelimbs and subcaudal region).</p><p><italic><tp:taxon-name><tp:taxon-name-part taxon-name-part-type="genus" reg="Cnemaspis">Cnemaspis</tp:taxon-name-part><tp:taxon-name-part taxon-name-part-type="species" reg="enneaporus">enneaporus</tp:taxon-name-part></tp:taxon-name></italic> sp. nov. differs from <italic><tp:taxon-name><tp:taxon-name-part taxon-name-part-type="genus" reg="Cnemaspis">C.</tp:taxon-name-part><tp:taxon-name-part taxon-name-part-type="species" reg="kamolnorranathi">kamolnorranathi</tp:taxon-name-part></tp:taxon-name></italic> Grismer, Sumontha, Cota, Grismer, Wood, Pauwels &amp; Kunya, 2010 by having a larger maximum <abbrev xmlns:xlink="http://www.w3.org/1999/xlink" xlink:title="snout–vent length" id="ABBRID0EXVBG" xlink:type="simple">SVL</abbrev> of 43.7 mm (vs 37.8 mm); nine precloacal pores in male (vs seven pores); 17 or 18 paravertebral tubercles (vs 19–24 tubercles); caudal tubercles in lateral furrow absent (vs present); subcaudal scales smooth (vs keeled); sexual dimorphism of dorsal colour pattern present (vs absent); yellow colouration on original and regenerated tail in male present (vs absent); and yellow colouration on all ventral surfaces of head, body and tail in male (vs lacking yellow colouration on ventral surfaces).</p><p><italic><tp:taxon-name><tp:taxon-name-part taxon-name-part-type="genus" reg="Cnemaspis">Cnemaspis</tp:taxon-name-part><tp:taxon-name-part taxon-name-part-type="species" reg="enneaporus">enneaporus</tp:taxon-name-part></tp:taxon-name></italic> sp. nov. differs from <italic><tp:taxon-name><tp:taxon-name-part taxon-name-part-type="genus" reg="Cnemaspis">C.</tp:taxon-name-part><tp:taxon-name-part taxon-name-part-type="species" reg="lineatubercularis">lineatubercularis</tp:taxon-name-part></tp:taxon-name></italic> Ampai, Wood, Stuart &amp; Aowphol, 2020 by having ventral scales smooth (vs keeled); 17 or 18 paravertebral tubercles (vs 19–21); subcaudal scales smooth (vs keeled); two postcloacal tubercles on each side in male (vs single tubercle); subtibial scales smooth (vs keeled); sexual dimorphism of dorsal colour pattern present (vs absent); light or yellowish prescapular crescent absent (vs present); yellow colouration on original and regenerated tail in male present (vs absent); and yellow colouration on all ventral surfaces of head, body and tail in male (vs yellowish colouration only on anterior gular, abdominal and subcaudal regions).</p><p><italic><tp:taxon-name><tp:taxon-name-part taxon-name-part-type="genus" reg="Cnemaspis">Cnemaspis</tp:taxon-name-part><tp:taxon-name-part taxon-name-part-type="species" reg="enneaporus">enneaporus</tp:taxon-name-part></tp:taxon-name></italic> sp. nov. differs from <italic><tp:taxon-name><tp:taxon-name-part taxon-name-part-type="genus" reg="Cnemaspis">C.</tp:taxon-name-part><tp:taxon-name-part taxon-name-part-type="species" reg="omari">omari</tp:taxon-name-part></tp:taxon-name></italic> Grismer, Wood, Anuar, Riyanto, Ahmad, Muin, Sumontha, Grismer, Chan, Quah &amp; Pauwels, 2014 by having ventral scales smooth (vs keeled); nine precloacal pores in male (vs 4 pores); precloacal pores continuous (vs separated); 17 or 18 paravertebral tubercles (vs 22–29 tubercles); caudal tubercles not encircling the tail (vs encircling); two postcloacal tubercles on each side in male (vs single tubercle); subtibial scales smooth (vs keeled); sexual dimorphism of dorsal colour pattern present (vs absent); light or yellowish prescapular crescent absent (vs present); yellow colouration on original and regenerated tail in male present (vs absent); and yellow colouration on all ventral surfaces of head, body and tail in male (vs yellow colouration only on gular region, belly, underside of hind-limbs, and subcaudal region).</p><p><italic><tp:taxon-name><tp:taxon-name-part taxon-name-part-type="genus" reg="Cnemaspis">Cnemaspis</tp:taxon-name-part><tp:taxon-name-part taxon-name-part-type="species" reg="enneaporus">enneaporus</tp:taxon-name-part></tp:taxon-name></italic> sp. nov. differs from <italic><tp:taxon-name><tp:taxon-name-part taxon-name-part-type="genus" reg="Cnemaspis">C.</tp:taxon-name-part><tp:taxon-name-part taxon-name-part-type="species" reg="phangngaensis">phangngaensis</tp:taxon-name-part></tp:taxon-name></italic> Wood, Grismer, Aowphol, Aguilar, Cota, Grismer, Murdoch &amp; Sites, 2017 by having eight supralabials (vs 10); seven or eight infralabials (vs 10); ventral scales smooth (vs keeled); nine precloacal pores in male (vs 4 pores); 17 or 18 paravertebral tubercles (vs 22 tubercles); tubercles on lower flanks present (vs absent); subcaudal scales smooth (vs keeled); subtibial scales smooth (vs keeled); 26–28 subdigital lamellae on the fourth toe (vs 29 lamellae); light or yellowish prescapular crescent absent (vs present); yellow colouration on original and regenerated tail in male present (vs absent); and yellow colouration on all ventral surfaces of head, body and tail in male (vs yellow colouration only on anterior gular region, abdomen and subcaudal region).</p><p><italic><tp:taxon-name><tp:taxon-name-part taxon-name-part-type="genus" reg="Cnemaspis">Cnemaspis</tp:taxon-name-part><tp:taxon-name-part taxon-name-part-type="species" reg="enneaporus">enneaporus</tp:taxon-name-part></tp:taxon-name></italic> sp. nov. differs from <italic><tp:taxon-name><tp:taxon-name-part taxon-name-part-type="genus" reg="Cnemaspis">C.</tp:taxon-name-part><tp:taxon-name-part taxon-name-part-type="species" reg="punctatonuchalis">punctatonuchalis</tp:taxon-name-part></tp:taxon-name></italic> Grismer, Sumontha, Cota, Grismer, Wood, Pauwels &amp; Kunya, 2010 by having a smaller maximum <abbrev xmlns:xlink="http://www.w3.org/1999/xlink" xlink:title="snout–vent length" id="ABBRID0E2YBG" xlink:type="simple">SVL</abbrev> of 43.7 mm (vs 49.6 mm); nine precloacal pores in male (vs absent); 17 or 18 paravertebral tubercles (vs 24–27); median row of subcaudal scales not enlarged (vs enlarged); 26–28 subdigital lamellae on the fourth toe (vs 29–31 lamellae); ocelli on brachium and side of neck in male absent (vs present); yellow colouration on original tail in male present (vs absent); and yellow colouration on all ventral surfaces of body and tail in male (vs orange colouration on throat and subcaudal region).</p><p><italic><tp:taxon-name><tp:taxon-name-part taxon-name-part-type="genus" reg="Cnemaspis">Cnemaspis</tp:taxon-name-part><tp:taxon-name-part taxon-name-part-type="species" reg="enneaporus">enneaporus</tp:taxon-name-part></tp:taxon-name></italic> sp. nov. differs from <italic><tp:taxon-name><tp:taxon-name-part taxon-name-part-type="genus" reg="Cnemaspis">C.</tp:taxon-name-part><tp:taxon-name-part taxon-name-part-type="species" reg="roticanai">roticanai</tp:taxon-name-part></tp:taxon-name></italic> Grismer &amp; Chan, 2010 by having a smaller maximum <abbrev xmlns:xlink="http://www.w3.org/1999/xlink" xlink:title="snout–vent length" id="ABBRID0EXZBG" xlink:type="simple">SVL</abbrev> of 43.7 mm (vs 47.0 mm); ventral scales smooth (vs keeled); nine precloacal pores in male (vs 3–6 pores); 17 or 18 paravertebral tubercles (vs 25–27 tubercles); paravertebral tubercles linearly arranged (vs randomly); median row of subcaudal scales not enlarged (vs enlarged); subcaudal scales smooth (vs keeled); subtibial scales smooth (vs keeled); light or yellowish prescapular crescent absent (vs present); and yellow colouration on original tail in male present (vs absent).</p><p><italic><tp:taxon-name><tp:taxon-name-part taxon-name-part-type="genus" reg="Cnemaspis">Cnemaspis</tp:taxon-name-part><tp:taxon-name-part taxon-name-part-type="species" reg="enneaporus">enneaporus</tp:taxon-name-part></tp:taxon-name></italic> sp. nov. differs from <italic><tp:taxon-name><tp:taxon-name-part taxon-name-part-type="genus" reg="Cnemaspis">C.</tp:taxon-name-part><tp:taxon-name-part taxon-name-part-type="species" reg="samui">samui</tp:taxon-name-part></tp:taxon-name></italic> Ampai, Rujirawan, Yodthong, Termprayoon, Stuart, Wood &amp; Aowphol, 2022 by having ventral scales smooth (vs keeled); nine precloacal pores in male (vs 5–8 pores); precloacal pores continuous (vs separated); 17 or 18 paravertebral tubercles (vs 25–27 tubercles); paravertebral tubercles linearly arranged (vs randomly); median row of subcaudal scales not enlarged (vs enlarged); subcaudal scales smooth (vs keeled); subtibial scales smooth (vs keeled); 26–28 subdigital lamellae on the fourth toe (vs 22–25 lamellae); sexual dimorphism of dorsal colour pattern present (vs absent); light or yellowish prescapular crescent absent (vs present); yellow colouration on original and regenerated tail in male present (vs absent); and yellow colouration on all ventral surfaces of head, body and tail in male (vs yellowish colouration only on gular region, abdomen, limbs and subcaudal region).</p><p><italic><tp:taxon-name><tp:taxon-name-part taxon-name-part-type="genus" reg="Cnemaspis">Cnemaspis</tp:taxon-name-part><tp:taxon-name-part taxon-name-part-type="species" reg="enneaporus">enneaporus</tp:taxon-name-part></tp:taxon-name></italic> sp. nov. differs from <italic><tp:taxon-name><tp:taxon-name-part taxon-name-part-type="genus" reg="Cnemaspis">C.</tp:taxon-name-part><tp:taxon-name-part taxon-name-part-type="species" reg="selenolagus">selenolagus</tp:taxon-name-part></tp:taxon-name></italic> Grismer, Yushchenko, Pawangkhanant, Nazarov, Naiduangchan, Suwannapoom &amp; Poyarkov, 2020 by having a larger maximum <abbrev xmlns:xlink="http://www.w3.org/1999/xlink" xlink:title="snout–vent length" id="ABBRID0EL2BG" xlink:type="simple">SVL</abbrev> of 43.7 mm (vs 36.2 mm); eight supralabials (vs 10–11); seven or eight infralabials (vs 10); nine precloacal pores in male (vs six or seven pores); paravertebral tubercles linearly arranged (vs randomly); tubercles on lower flanks present (vs absent); lateral caudal furrow present (vs absent); caudal tubercles not encircling the tail (vs encircling); enlarged submetatarsal scales on the first toe absent (vs present); 26–28 subdigital lamellae on the fourth toe (vs 22 lamellae); orange-yellow colouration on anterior 1/2 of body in male absent (vs present); ocelli on brachium and side of neck in males absent (vs present); light or yellowish prescapular crescent absent (vs present); yellow colouration on dorsal surface of forelimbs in male absent (vs present); yellow colouration on original and regenerated tail in male present (vs absent); and yellow colouration on all ventral surfaces of head, body and tail in male (vs yellow colouration only on anterior part of body).</p><p><italic><tp:taxon-name><tp:taxon-name-part taxon-name-part-type="genus" reg="Cnemaspis">Cnemaspis</tp:taxon-name-part><tp:taxon-name-part taxon-name-part-type="species" reg="enneaporus">enneaporus</tp:taxon-name-part></tp:taxon-name></italic> sp. nov. differs from <italic><tp:taxon-name><tp:taxon-name-part taxon-name-part-type="genus" reg="Cnemaspis">C.</tp:taxon-name-part><tp:taxon-name-part taxon-name-part-type="species" reg="siamensis">siamensis</tp:taxon-name-part></tp:taxon-name></italic> (Smith, 1925) by having a larger maximum <abbrev xmlns:xlink="http://www.w3.org/1999/xlink" xlink:title="snout–vent length" id="ABBRID0EH3BG" xlink:type="simple">SVL</abbrev> of 43.7 mm (vs 39.7 mm); ventral scales smooth (vs keeled); nine precloacal pores in male (vs absent); 17 or 18 paravertebral tubercles (vs 19–25 tubercles); paravertebral tubercles linearly arranged (vs randomly); median row of subcaudal scales not enlarged (vs enlarged); subcaudal scales smooth (vs keeled); subtibial scales smooth (vs keeled); sexual dimorphism of dorsal colour pattern present (vs absent); yellow colouration on original and regenerated tail in male present (vs absent); lineate gular marking absent (vs present); and yellow colouration on all ventral surfaces of head, body and tail in males (vs yellow colouration only on gular region, throat and pectoral region).</p><p><italic><tp:taxon-name><tp:taxon-name-part taxon-name-part-type="genus" reg="Cnemaspis">Cnemaspis</tp:taxon-name-part><tp:taxon-name-part taxon-name-part-type="species" reg="enneaporus">enneaporus</tp:taxon-name-part></tp:taxon-name></italic> sp. nov. differs from <italic><tp:taxon-name><tp:taxon-name-part taxon-name-part-type="genus" reg="Cnemaspis">C.</tp:taxon-name-part><tp:taxon-name-part taxon-name-part-type="species" reg="similan">similan</tp:taxon-name-part></tp:taxon-name></italic> Ampai, Rujirawan, Yodthong, Termprayoon, Stuart, Wood &amp; Aowphol, 2022 by having a smaller maximum <abbrev xmlns:xlink="http://www.w3.org/1999/xlink" xlink:title="snout–vent length" id="ABBRID0ED4BG" xlink:type="simple">SVL</abbrev> of 43.7 mm (vs 48.1 mm); ventral scales smooth (vs keeled); nine precloacal pores in male (vs one pore); 17 or 18 paravertebral tubercles (vs 24 or 25 tubercles); paravertebral tubercles linearly arranged (vs randomly); subcaudal scales smooth (vs keeled); subtibial scales smooth (vs keeled); 26–28 subdigital lamellae on the fourth toe (vs 23 or 24 lamellae); light or yellowish prescapular crescent absent (vs present); yellow colouration on original and regenerated tail in male present (vs absent); and yellow colouration on all ventral surfaces of head, body and tail in male (vs pale yellowish blotches or reticulum on gular, neck, limbs and belly).</p><p><italic><tp:taxon-name><tp:taxon-name-part taxon-name-part-type="genus" reg="Cnemaspis">Cnemaspis</tp:taxon-name-part><tp:taxon-name-part taxon-name-part-type="species" reg="enneaporus">enneaporus</tp:taxon-name-part></tp:taxon-name></italic> sp. nov. differs from <italic><tp:taxon-name><tp:taxon-name-part taxon-name-part-type="genus" reg="Cnemaspis">C.</tp:taxon-name-part><tp:taxon-name-part taxon-name-part-type="species" reg="thachanaensis">thachanaensis</tp:taxon-name-part></tp:taxon-name></italic> Wood, Grismer, Aowphol, Aguilar, Cota, Grismer, Murdoch &amp; Sites, 2017 by having a larger maximum <abbrev xmlns:xlink="http://www.w3.org/1999/xlink" xlink:title="snout–vent length" id="ABBRID0E64BG" xlink:type="simple">SVL</abbrev> of 43.7 mm (vs 39.0 mm); eight supralabials (vs 10 or 11); seven or eight infralabials (vs nine or 11); ventral scales smooth (vs keeled); nine precloacal pores in male (vs absent); subcaudal scales smooth (vs keeled); two postcloacal tubercles on each side in male (vs absent); subtibial scales smooth (vs keeled); enlarged submetatarsal scales on the first toe absent (vs present); 26–28 subdigital lamellae on the fourth toe (vs 23–25 lamellae); yellow colouration on original and regenerated tail in male present (vs absent); lineate gular marking absent (vs present); and yellow colouration on all ventral surfaces of head, body and tail in male (vs yellowish-orange colouration only on gular region).</p><p><italic><tp:taxon-name><tp:taxon-name-part taxon-name-part-type="genus" reg="Cnemaspis">Cnemaspis</tp:taxon-name-part><tp:taxon-name-part taxon-name-part-type="species" reg="enneaporus">enneaporus</tp:taxon-name-part></tp:taxon-name></italic> sp. nov. differs from <italic><tp:taxon-name><tp:taxon-name-part taxon-name-part-type="genus" reg="Cnemaspis">C.</tp:taxon-name-part><tp:taxon-name-part taxon-name-part-type="species" reg="vandeventeri">vandeventeri</tp:taxon-name-part></tp:taxon-name></italic> Grismer, Sumontha, Cota, Grismer, Wood, Pauwels &amp; Kunya, 2010 by having ventral scales smooth (vs keeled); nine precloacal pores in male (vs four pores); 17 or 18 paravertebral tubercles (vs 25–29 tubercles); paravertebral tubercles linearly arranged (vs randomly); tubercles on lower flanks present (vs absent); median row of subcaudal scales not enlarged (vs enlarged); subcaudal scales smooth (vs keeled); subtibial scales smooth (vs keeled); sexual dimorphism of dorsal colour pattern present (vs absent); light or yellowish prescapular crescent absent (vs present); yellow colouration on original and regenerated tail in male present (vs absent); and yellow colouration on all ventral surfaces of head, body and tail in male (vs orange colouration on gular region, throat, pectoral region, underside of limbs, belly and subcaudal region).</p></tp:treatment-sec><tp:treatment-sec><!--Section generated to contain objects referenced in tp:taxon-treatment.--><fig id="F1" position="float" orientation="portrait"><object-id xmlns:xlink="http://www.w3.org/1999/xlink" content-type="doi" xlink:type="simple">10.3897/zookeys.1226.138464.figure1</object-id><object-id xmlns:xlink="http://www.w3.org/1999/xlink" content-type="arpha" xlink:type="simple">2F7F103A-BD41-53CA-BB66-141C0B0B8E3E</object-id><label>Figure 1.</label><caption><p>Map illustrating the type localities of <italic><tp:taxon-name><tp:taxon-name-part taxon-name-part-type="genus" reg="Cnemaspis">Cnemaspis</tp:taxon-name-part><tp:taxon-name-part taxon-name-part-type="species" reg="enneaporus">enneaporus</tp:taxon-name-part></tp:taxon-name></italic> sp. nov. (red star) at Wang Khrachae Subdistrict, Sai Yok District, Kanchanaburi Province, Thailand and its close relatives, <italic><tp:taxon-name><tp:taxon-name-part taxon-name-part-type="genus" reg="Cnemaspis">C.</tp:taxon-name-part><tp:taxon-name-part taxon-name-part-type="species" reg="auriventralis">auriventralis</tp:taxon-name-part></tp:taxon-name></italic> (green triangle), <italic><tp:taxon-name><tp:taxon-name-part taxon-name-part-type="genus" reg="Cnemaspis">C.</tp:taxon-name-part><tp:taxon-name-part taxon-name-part-type="species" reg="huaseesom">huaseesom</tp:taxon-name-part></tp:taxon-name></italic> (yellow diamond), <italic><tp:taxon-name><tp:taxon-name-part taxon-name-part-type="genus" reg="Cnemaspis">C.</tp:taxon-name-part><tp:taxon-name-part taxon-name-part-type="species" reg="punctatonuchalis">punctatonuchalis</tp:taxon-name-part></tp:taxon-name></italic> (blue rectangle), and <italic><tp:taxon-name><tp:taxon-name-part taxon-name-part-type="genus" reg="Cnemaspis">C.</tp:taxon-name-part><tp:taxon-name-part taxon-name-part-type="species" reg="selenolagus">selenolagus</tp:taxon-name-part></tp:taxon-name></italic> (orange circle).</p></caption><graphic xmlns:xlink="http://www.w3.org/1999/xlink" xlink:href="zookeys-1226-001_article-138464__-g001.jpg" position="float" orientation="portrait" xlink:type="simple" id="oo_1242976.jpg"><uri content-type="original_file" xlink:type="simple">https://binary.pensoft.net/fig/1242976</uri></graphic></fig></tp:treatment-sec></tp:taxon-treatment>
