# Supplementary material for: ﻿Another new karst-dwelling rock gecko in the Cnemaspissiamensis group (Reptilia, Gekkonidae) from Kanchanaburi Province, western Thailand
Source: Zookeys. 2025 Feb 6;1226:1–24. doi: 10.3897/zookeys.1226.138464 (PMC11826224; doi:10.3897/zookeys.1226.138464)
Supplement: Supplementary material 1 — Samples used in the molecular analyses, including their locality, voucher number and GenBank accession number [file zookeys-1226-001_article-138464__-s001.xlsx]

## Sheet: Supplementary material 1
Supplementary material 1. Samples used in the molecular analyses, including their locality, voucher number and GenBank accession number. Voucher abbreviations are the School of Agriculture and Natural Resources, University of Phayao (AUP), Monte L. Bean Life Science Museum at Brigham Young University (BYU), California Academy of Sciences (CAS), the Field Museum of Natural History, Chicago, Illino…
Species	Locality	Voucher	GenBank accession number	Reference
Outgroup
Cyrtodactylus bokorensis	Cambodia, Kampot	FMNH 263228	KT013107	Grismer et al. (2015)
Hemidactylus garnotii	Myanmar, Mon State, Kyaihto Township,	CAS 222276	EU68364	Bauer et al. (2008)
Ingroup
Cnemaspis adangrawi	Thailand, Satun Province, Mueang Satun District, Adang Island	ZMKU R 00767	MK862112	Ampai et al. (2019)
Cnemaspis adangrawi	Thailand, Satun Province, Mueang Satun District, Adang Island	THNHM 28207	MK862113	Ampai et al. (2019)
Cnemaspis adangrawi	Thailand, Satun Province, Mueang Satun District, Adang Island	ZMKU R 00770	MK862114	Ampai et al. (2019)
Cnemaspis affinis	Malaysia, Penang, Pulau Pinang	LSUHC 6787	KM024682	Grismer et al. (2014)
Cnemaspis argus	Malaysia, Terengganu, Gunung Lawit	LSUHC 8304	KM024687	Grismer et al. (2014)
Cnemaspis argus	Malaysia, Terengganu, Gunung Lawit	LSUHC 10834	KM024688	Grismer et al. (2014)
Cnemaspis aurantiacopes	Vietnam, Kien Giang Province, Hon Dat Hill	LSUHC 8610	KM024692	Grismer et al. (2014)
Cnemaspis aurantiacopes	Vietnam, Kien Giang Province, Hon Dat Hill	LSUHC 8611	KM024693	Grismer et al. (2014)
Cnemaspis auriventralis	Thailand, Kanchanaburi Province, Si Sawat District, Tha Kradan Subdisctrict, Erawan National Park	ZMKU R 00999	OP093974	Rujirawan et al. (2022)
Cnemaspis auriventralis	Thailand, Kanchanaburi Province, Si Sawat District, Tha Kradan Subdisctrict, Erawan National Park	ZMKU R 01000	OP093975	Rujirawan et al. (2022)
Cnemaspis auriventralis	Thailand, Kanchanaburi Province, Si Sawat District, Tha Kradan Subdisctrict, Erawan National Park	ZMKU R 01001	OP093976	Rujirawan et al. (2022)
Cnemaspis auriventralis	Thailand, Kanchanaburi Province, Si Sawat District, Tha Kradan Subdisctrict, Erawan National Park	ZMKU R 01002	OP093977	Rujirawan et al. (2022)
Cnemaspis auriventralis	Thailand, Kanchanaburi Province, Si Sawat District, Tha Kradan Subdisctrict, Erawan National Park	ZMKU R 01003	OP093978	Rujirawan et al. (2022)
Cnemaspis biocellata	Malaysia, Perlis, Kuala Perlis	LSUHC 8817	KM024707	Grismer et al. (2014)
Cnemaspis biocellata	Malaysia, Perlis, Kuala Perlis	LSUHC 8817	KM024708	Grismer et al. (2014)
Cnemaspis boulengerii	Vietnam, Ca Mau Province, Con Dao Archipelago	LSUHC9278	KM024710	Grismer et al. (2014)
Cnemaspis boulengerii	Vietnam, Ca Mau Province, Con Dao Archipelago	LSUHC9279	KM024711	Grismer et al. (2014)
Cnemaspis caudanivea	Vietnam, Kien Giang Province, Hon Tre Island	LSUHC 8582	KM024714	Grismer et al. (2014)
Cnemaspis chanardi	Thailand, Trang Province, Nayong District	ZMKU R 00988	ON843675	Ampai et al. (2022)
Cnemaspis chanardi	Thailand, Trang Province, Nayong District	ZMKU R 00989	ON843676	Ampai et al. (2022)
Cnemaspis chanthaburiensis	Cambodia, Pursat Province, Phnom Dalai	LSUHC 9338	KM024716	Grismer et al. (2014)
Cnemaspis enneaporus sp. nov.	Kanchanaburi Province, Sai Yok District, Wang Khrachae Subdistrict	ZMKU R 01100	PQ659222	This study
Cnemaspis enneaporus sp. nov.	Kanchanaburi Province, Sai Yok District, Wang Khrachae Subdistrict	ZMKU R 01101	PQ659223	This study
Cnemaspis grismeri	Malaysia, Perak, Lenggong	LSUHC 9969	KM024722	Grismer et al. (2014)
Cnemaspis hangus	Malaysia, Pahang, Bukit Hangus	LSUHC 9358	KM024728	Grismer et al. (2014)
Cnemaspis harimau	Malaysia, Kedah, Gunung Jeri	LSUHC 9665	KM024730	Grismer et al. (2014)
Cnemaspis huaseesom	Thailand, Kanchanaburi Province, Sai Yok National Park	LSUHC 9455	KM024733	Grismer et al. (2014)
Cnemaspis huaseesom	Thailand, Kanchanaburi Province, Sai Yok National Park	LSUHC 9457	KM024734	Grismer et al. (2014)
Cnemaspis huaseesom	Thailand, Kanchanaburi Province, Sai Yok National Park	LSUHC 9458	KM024735	Grismer et al. (2014)
Cnemaspis kamolnorranathi	Thailand, Surat Thani Province, Kanchanadit District, Tai Rom Yen National Park	ZMKU R 00992	ON843679	Ampai et al. (2022)
Cnemaspis kamolnorranathi	Thailand, Surat Thani Province, Kanchanadit District, Tai Rom Yen National Park	ZMKU R 00993	ON843680	Ampai et al. (2022)
Cnemaspis karsticola	Malaysia, Kelantan, Gunung Reng	LSUHC 9054	KM024736	Grismer et al. (2014)
Cnemaspis karsticola	Malaysia, Kelantan, Gunung Reng	LSUHC 9055	KM024737	Grismer et al. (2014)
Cnemaspis kumpoli	Malaysia, Perlis, Perlis State Park	LSUHC 8847	KM024745	Grismer et al. (2014)
Cnemaspis kumpoli	Malaysia, Perlis, Perlis State Park	LSUHC 8848	KM024746	Grismer et al. (2014)
Cnemaspis lineatubercularis	Thailand, Nakhon Si Thammarat Province, Lan Saka District, Wang Mai Pak Waterfall	ZMKU R 00825	MT112890	Ampai et al. (2020)
Cnemaspis lineatubercularis	Thailand, Nakhon Si Thammarat Province, Lan Saka District, Wang Mai Pak Waterfall	ZMKU R 00828	MT112891	Ampai et al. (2020)
Cnemaspis lineatubercularis	Thailand, Nakhon Si Thammarat Province, Lan Saka District, Wang Mai Pak Waterfall	ZMKU R 00829	MT112892	Ampai et al. (2020)
Cnemaspis lineogularis	Thailand, Prachuap Khiri Khan Province, Kui Buri District, Wat Khao Daeng	BYU 62535	KY091231	Wood et al. (2017)
Cnemaspis lineogularis	Thailand, Prachuap Khiri Khan Province, Kui Buri District, Wat Khao Daeng	ZMKU R 00728	KY091233	Wood et al. (2017)
Cnemaspis mahsuriae	Malaysia, Kedah, Pulau Langkawi,Gunung Raya	LSUHC 11829	KT250634	Grismer et al. (2015)
Cnemaspis mcguirei	Malaysia, Perak, Bukit Larut	LSUHC 8853	KM024751	Grismer et al. (2014)
Cnemaspis monachorum	Malaysia, Kedah, Langkawi Archipelago, Pulau Langkawi	LSUHC 9114	KM024754	Grismer et al. (2014)
Cnemaspis monachorum	Malaysia, Kedah, Langkawi Archipelago, Pulau Langkawi	LSUHC 10807	KM024755	Grismer et al. (2014)
Cnemaspis narathiwatensis	Malaysia, Perak, Belum-Temengor, Sungai Enam	USMHC 1347	KM024762	Grismer et al. (2014)
Cnemaspis narathiwatensis	Malaysia, Perak, Belum-Temengor, Sungai Enam	USMHC 1348	KM024763	Grismer et al. (2014)
Cnemaspis neangthyi	Cambodia, Pursat Province, O’Lakmeas	LSUHC 8515	KM024767	Grismer et al. (2014)
Cnemaspis neangthyi	Cambodia, Pursat Province, O’Lakmeas	LSUHC 8516	KM024768	Grismer et al. (2014)
Cnemaspis niyomwanae	Thailand, Trang Province, Tham Khao Ting	LSUHC 9568	KM024773	Grismer et al. (2014)
Cnemaspis niyomwanae	Thailand, Trang Province, Tham Khao Ting	LSUHC 9571	KM024774	Grismer et al. (2014)
Cnemaspis nuicamensis	Vietnam, An Giang Province, Nui Cam Hill	LSUHC 8646	KM024775	Grismer et al. (2014)
Cnemaspis nuicamensis	Vietnam, An Giang Province, Nui Cam Hill	LSUHC 8647	KM024776	Grismer et al. (2014)
Cnemaspis omari	Thailand, Satun Province, Phuphaphet Cave	LSUHC 9565	KM024780	Grismer et al. (2014)
Cnemaspis omari	Malaysia, Perlis, Perlis State Park	LSUHC 9978	KM024779	Grismer et al. (2014)
Cnemaspis perhentianensis	Malaysia, Terengganu, Pulau Perhentian Besar	LSUHC 8699	KM024820	Grismer et al. (2014)
Cnemaspis phangngaensis	Thailand, Phangnga Province, Mueang Phangnga District, Khao Chang, Phung Chang Cave	BYU 62537	KY091234	Wood et al. (2017)
Cnemaspis phangngaensis	Thailand, Phangnga Province, Mueang Phangnga District, Khao Chang, Phung Chang Cave	BYU 62538	KY091235	Wood et al. (2017)
Cnemaspis punctatonuchalis	Thailand, Prachaup Khiri Khan Province, Thap Sakae	BYU 62539	KY091236	Wood et al. (2017)
Cnemaspis punctatonuchalis	Thailand, Prachaup Khiri Khan Province, Thap Sakae	BYU 62540	KY091237	Wood et al. (2017)
Cnemaspis roticanai	Malaysia, Kedah, Pulau Langkawi, Gunung Raya	LSUHC 9430	KM024829	Grismer et al. (2014)
Cnemaspis roticanai	Malaysia, Kedah, Pulau Langkawi, Gunung Raya	LSUHC 9431	KM024830	Grismer et al. (2014)
Cnemaspis samui	Thailand, Surat Thani Province, Ko Samui District, Ko Samui, Hin Lad Waterfall	ZMKU R 00967	ON843668	Ampai et al. (2022)
Cnemaspis samui	Thailand, Surat Thani Province, Ko Samui District, Ko Samui, Hin Lad Waterfall	ZMKU R 00974	ON843670	Ampai et al. (2022)
Cnemaspis selenolagus	Thailand, Ratchaburi Province, Suan Phueng District	ZMMU R-16391	MW051887	Grismer et al. (2020)
Cnemaspis selenolagus	Thailand, Ratchaburi Province, Suan Phueng District	AUP-00767	MW051888	Grismer et al. (2020)
Cnemaspis siamensis	Thailand, Chumpon Province, Pathio District	LSUHC 9474	KM024838	Grismer et al. (2014)
Cnemaspis siamensis	Thailand, Chumpon Province, Pathio District	LSUHC 9485	KM024839	Grismer et al. (2014)
Cnemaspis similan	Thailand, Phang-nga Province, Thai Mueang District, Mu Ko Similan National Park, Ko Similan, Ao Nguang Chang	ZMKU R 00984	ON873671	Ampai et al. (2022)
Cnemaspis similan	Thailand, Phang-nga Province, Thai Mueang District, Mu Ko Similan National Park, Ko Similan, Ao Nguang Chang	ZMKU R 00985	ON843672	Ampai et al. (2022)
Cnemaspis tarutaoensis	Thailand, Satun Province, Mueang Satun District, Tarutao Island	ZMKU R 00761	MK862117	Ampai et al. (2019)
Cnemaspis tarutaoensis	Thailand, Satun Province, Mueang Satun District, Tarutao Island	ZMKUR 00763	MK862118	Ampai et al. (2019)
Cnemaspis tarutaoensis	Thailand, Satun Province, Mueang Satun District, Tarutao Island	ZMKU R 00764	MK862119	Ampai et al. (2019)
Cnemaspis thachanaensis	Thailand, Surat Thani Province, Tha Chana District, Tham Khao Sonk Hill	BYU 62542	KY091239	Wood et al. (2017)
Cnemaspis thachanaensis	Thailand, Surat Thani Province, Tha Chana District, Tham Khao Sonk Hill	BYU 62543	KY091243	Wood et al. (2017)
Cnemaspis tubaensis	West Malaysia, Kedah, Langkawi Archipelago, Tuba Island	USMHC 2527	MT028175	Quah et al. (2020)
Cnemaspis tubaensis	West Malaysia, Kedah, Langkawi Archipelago, Tuba Island	USMHC 2528	MT028176	Quah et al. (2020)
Cnemaspis thachanaensis	Thailand, Surat Thani Province, Tha Chana District, Tham Khao Sonk Hill	BYU 62544	KY091244	Wood et al. (2017)
Cnemaspis tucdupensis	Vietnam, An Giang Province, Tuc Dup Hill	LSUHC 8631	KM024852	Grismer et al. (2014)
Cnemaspis tucdupensis	Vietnam, An Giang Province, Tuc Dup Hill	LSUHC 8632	KM024853	Grismer et al. (2014)
Cnemaspis vandeventeri	Thailand, Ranong Province, Suk Saran District, Naka	BYU 62541	KY091238	Wood et al. (2017)
References
Ampai N, Rujirawan A, Wood PL Jr, Stuart BL, Aowphol A (2019) Morphological and molecular analyses reveal two new species of Cnemaspis Strauch, 1887 (Squamata, Gekkonidae) from Satun Province, southern Thailand. ZooKeys 858: 127–161. https://doi.org/10.3897/zookeys.858.34297
Ampai N, Wood PL Jr, Stuart BL, Aowphol A (2020) Integrative taxonomy of the rock-dwelling gecko Cnemaspis siamensis complex (Squamata, Gekkonidae) reveals a new species from Nakhon Si Thammarat Province, southern Thailand. ZooKeys 932: 129–159. https://doi.org/10.3897/zookeys.932.50602
Ampai N, Rujirawan A, Yodthong S, Termprayoon K, Stuart BL, Wood Jr PL, Aowphol A (2022) Hidden diversity of rock geckos within the Cnemaspis siamensis species group (Gekkonidae, Squamata): genetic and morphological data from southern Thailand reveal two new insular species and verify the phylogenetic affinities of C. chanardi and C. kamolnorranathi. ZooKeys 1125: 115–158. https://doi.org/10.3897…
Bauer AM, Giri VB, Greenbaum E, Jackman T, Dharne MS, Shouche SY (2008) On the systematics of the gekkonid genus Teratolepis Günther, 1869: another one bites the dust. Hamadryad 32(2): 90–104.
Grismer LL, Wood PL Jr, Shahrul A, Awal R, Norhayati A, Muin M, Sumontha M, Grismer JL, Chan KO, Quah ES, Pauwels OSL (2014) Systematics and natural history of Southeast Asian Rock Geckos (genus Cnemaspis Strauch, 1887) with descriptions of eight new species from Malaysia, Thailand, and Indonesia. Zootaxa 3880(1): 1–147. https://doi.org/10.11646/ zootaxa.3880.1.1
Grismer LL, Wood PL Jr, Tri N, Murdoch ML (2015b) The systematics and independent evolution of cave ecomorphology in distantly related clades of Bent-toed Geckos (Genus Cyrtodactylus Gray, 1827) from the Mekong Delta and islands in the Gulf of Thailand. Zootaxa 3980(1): 106–126. https://doi.org/10.11646/zootaxa.3980.1.6
Grismer LL, Yushchenko PV, Pawangkhanant P, Nazarov RA, Naiduangchan M, Suwannapoom C, Poyarkov NA (2020) A new species of Cnemaspis Strauch (Squamata: Gekkonidae) of the C. siamensis group from Tenasserim Mountains, Thailand. Zootaxa 4852(5): 547–564. https://doi.org/10.11646/zootaxa.4852.5.3
Quah ESH, Wood PL Jr, Anuar S, Muin MA, Grismer LL (2020) A new species of Cnemaspis Strauch 1887 (Squamata: Gekkonidae) from the Langkawi Archipelago, Kedah, Peninsular Malaysia with an updated checklist of the herpetofauna of Tuba Island. Zootaxa 4767(1): 138–160. https://doi.org/10.11646/zootaxa.4767.1.6
Rujirawan A, Yodthong S, Ampai N, Termprayoon K, Aksornneam A, Stuart BL, Aowphol A (2022) A new rock gecko in the Cnemaspis siamensis group (Reptilia, Gekkonidae) from Kanchanaburi Province, western Thailand. Zoosystematics and Evolution 98(2): 345–363. https://doi.org/10.3897/zse.98.89591
Wood PL Jr, Grismer LL, Aowphol A, Aguilar CA, Cota M, Grismer MS, Murdoch ML, Sites JW Jr (2017) Three new karst-dwelling Cnemaspis Strauch, 1887 (Squamata; Gekkonidae) from Peninsular Thailand and the phylogenetic placement of C. punctatonuchalis and C. vandeventeri. PeerJ 5: e2884. https://doi.org/10.7717/peerj.2884
