# Supplementary material for: ﻿Another new karst-dwelling rock gecko in the Cnemaspissiamensis group (Reptilia, Gekkonidae) from Kanchanaburi Province, western Thailand
Source: Zookeys. 2025 Feb 6;1226:1–24. doi: 10.3897/zookeys.1226.138464 (PMC11826224; doi:10.3897/zookeys.1226.138464)
Supplement: Supplementary material 2 — Mean percentages of uncorrected pairwise sequence divergences (p-distances) [file zookeys-1226-001_article-138464__-s002.xlsx]

## Sheet: Supplementary material 2
Supplementary material 2. Mean (minimum-maximum) percentages of uncorrected pairwise sequence divergences (p-distances) of Cnemaspis species in the C. siamensis group compared to Cnemaspis enneaporus sp. nov., based on 1,329 aligned characters of the mitochondrial NADH dehydrogenase subunit 2 gene and flanking tRNAs. Intraspecific p-distances are in bold font.
Species	n	Cnemaspis enneaporus sp. nov.	Cnemaspis adangrawi	Cnemaspis auriventralis	Cnemaspis chanardi	Cnemaspishuaseesom	Cnemaspis kamolnorranathi	Cnemaspis lineatubercularis	Cnemaspis omari	Cnemaspis phangngaensis	Cnemaspis punctatonuchalis	Cnemaspis roticanai	Cnemaspis samui	Cnemaspis selenolagus	Cnemaspis siamensis	Cnemaspis similan	Cnemaspis thachanaensis	Cnemaspis vandeventeri
Cnemaspis enneaporus sp. nov.	2	0.23
Cnemaspis adangrawi	3	21.92 (21.90–21.98)	1.89 (0.08–2.84)
Cnemaspis auriventralis	5	11.66 ( 11.32–11.89)	22.56 (22.23–22.89)	0.30 (0.15–0.62)
Cnemaspis chanardi	2	22.02 (21.94–22.10)	7.77 (7.60–7.94)	22.01 (21.84–22.18)	0.32
Cnemaspis huaseesom	3	8.77 (8.33–9.39)	22.49 (22.11–23.11)	11.64 (11.28–12.29)	22.49 (22.00–23.37)	0.56 (0.39–0.77)
Cnemaspis kamolnorranathi	2	22.85 (22.81–22.89)	9.11 (8.94–9.36)	23.26 (23.03–23.52)	8.27 (8.23–8.31)	23.42 (23.03–24.06)	0.08
Cnemaspis lineatubercularis	3	23.72 (23.67–23.75)	14.42 (14.21–14.72)	22.74 (22.47–22.94)	14.08 (13.94–14.17)	24.31 (23.63–25.33)	14.57 (14.57–14.57)	0.36 (0.16–0.47)
Cnemaspis omari	2	23.95 (23.44–24.46)	7.89 (6.82–8.52)	23.79 (23.14–24.50)	9.05 (8.35–9.72)	24.50 (23.35–25.39)	10.69 (9.93–11.41)	16.48 (15.41–17.36)	5.48
Cnemaspis phangngaensis	2	21.50 (21.50–21.51)	9.18 (9.11–9.27)	21.93 (21.81–22.13)	7.40 (7.36–7.44)	21.78 (21.38–22.51)	10.13 (10.06–10.21)	15.48 (15.37–15.54)	10.36 (9.20–11.54)	0.31
Cnemaspis punctatonuchalis	2	16.30 (15.29–17.31)	22.41 (21.11–24.00)	16.83 (15.66–17.71)	23.59 (22.45–24.75)	16.50 (15.33–17.31)	24.19 (23.01–25.35)	24.05 (22.48–25.55)	24.67 (22.54–27.34)	24.12 (22.87–25.37)	1.49
Cnemaspis roticanai	2	23.79 (23.42–24.17)	7.67 (7.10–8.31)	23.62 (22.82–24.23)	8.64 (8.15–9.18)	24.35 (23.46–25.28)	10.11 (9.64–10.56)	14.70 (13.97–15.42)	8.58 (7.03–9.70)	8.75 (8.16–9.35)	23.27 (21.91–24.05)	1.61
Cnemaspis samui	2	22.43 (22.36–22.50)	9.19 (9.02–9.44)	23.20 (22.97–23.45)	8.98 (8.86–9.10)	22.89 (22.42–23.54)	9.53 (9.49–9.57)	14.71 (14.59–14.89)	10.76 (9.67–12.01)	9.61 (9.49–9.73)	23.50 (22.24–24.65)	10.49 (10.03–10.91)	0
Cnemaspis selenolagus	2	15.74 (15.41–16.06)	21.71 (21.19–22.32)	16.02 (15.62–16.50)	21.67 (21.25–22.08)	16.29 (15.54–17.35)	22.46 (22.13–22.80)	22.94 (22.55–23.29)	23.73 (22.99–24.36)	21.63 (21.21–22.05)	16.03 (14.71–17.45)	22.44 (21.37–23.54)	23.03 (22.62–23.43)	0.86
Cnemaspis siamensis	2	19.92 (19.29–20.54)	23.20 (22.99–23.41)	19.62 (18.90–20.43)	22.67 (22.24–23.05)	19.30 (18.52–20.11)	23.35 (22.78–23.93)	23.84 (23.18–24.53)	24.52 (23.50–25.24)	22.91 (22.34–23.48)	19.70 (18.40–20.82)	24.47 (23.84–25.47)	23.09 (22.50–23.69)	19.19 (18.70–19.69	2.08
Cnemaspis similan	2	22.93 (22.89–22.97)	11.09 (11.04–11.12)	23.05 (22.95–23.20)	9.26	23.19 (22.70–24.15)	11.68 (11.64–11.72)	16.20 (16.15–16.31)	11.42 (10.79–12.06)	8.08	25.13 (23.81–26.45)	11.02 (10.53–11.52)	11.48 (11.48–11.48)	23.10 (22.76–23.43)	24.47 (23.91–25.04)	0
Cnemaspis thachanaensis	3	21.68 (21.56–21.79)	23.98 (23.68–24.35)	20.83 (20.66–21.02)	22.54 (22.34–22.89)	20.98 (20.80–21.13)	22.98 (22.89–23.13)	21.12 (23.94–24.41)	25.03 (24.37–25.72)	23.50 (23.31–23.80)	20.76 (19.98–21.49)	24.76 (24.09–25.48)	22.98 (22.83–23.13)	20.84 (20.52–21.18)	14.21 (13.48–15.06)	24.35 (24.24–24.56)	1.33 (0.47–1.80)
Cnemaspis vandeventeri	1	21.9	26	20.08 (19.83–20.25)	26.35 (26.28–26.42)	20.75 (20.66–20.80)	27.11	25.86 (25.73–26.00)	26.94 (26.69–27.18)	26.57 (26.45–26.69)	21.3	27.46 (27.39–27.52)	26.14	23.45 (23.42–23.48)	13.5	26.83	17.17 (16.94–17.36)	–
